# Supplementary material for: Nonpathogenic Pseudomonas syringae derivatives and its metabolites trigger the plant “cry for help” response to assemble disease suppressing and growth promoting rhizomicrobiome
Source: Nat Commun. 2024 Mar 1;15:1907. doi: 10.1038/s41467-024-46254-3 (PMC10907681; doi:10.1038/s41467-024-46254-3)
Supplement: Supplementary file 5 — Supplementary Data 1 [file 41467_2024_46254_MOESM5_ESM.xlsx]

## Sheet: Sheet1
Supplemental data 1. Composition of root exudates
		CK		D36EFLC		D36E		D36EHPM		WT
#CLASS	#LABEL	Average	SEM	Average	SEM	Average	SEM	Average	SEM	Average	SEM
Amino acid	3-Hydroxynorvaline	82026	3459.91	129434	5605.8	103118	5367.68	151432	4097.13	128962	4806.95
Amino acid	beta-Alanine	43820.7	1051.94	64524	2370.22	54125.5	1301.32	64276.7	2692.66	66549.2	2851.75
Amino acid	cycloleucine	54013.8	1606.62	144526	1713.16	75258.8	4229.01	92973.1	2572.56	111941	2768.87
Amino acid	glutamine	15401.9	668	24641	1429.65	19111.2	537.022	19624.4	1047.91	23791.9	702.725
Amino acid	glycine	60460.6	2236.64	48483.7	2250.66	64109.3	2794.24	56095.1	1929.22	48257.1	566.77
Amino acid	N,N-dimethylarginine	47102.2	2088.33	52098.6	3361.67	70754.3	4126.18	50904.7	1741.2	56237.2	2233.07
Amino acid	oxoproline	119042	4477.56	91538.8	3767.86	104482	3863.39	115068	3183.92	70556.2	1901.38
Ester	D-erythronolactone	571906	14204.2	1014776	31680.7	822840	35808.1	839272	47755.6	923357	42719.8
Ester	Diglycerol	431667	15831.3	1041225	50298.4	695363	22753.6	773645	22299.6	953857	35867.7
Ester	Gluconic lactone	82043.4	3258.47	15803.3	656.201	26814.5	1032.93	14797.8	445.83	18802.4	646.4
Ester	Methyl Phosphate	385416	51864.3	413833	43543.2	456153	9300.81	376048	11438.5	401268	8701.13
Ester	Monostearin	79714.7	3471.29	236293	7303.76	161622	7978.8	234461	7535.67	178625	4863.13
Ketone	1,3-Cyclohexanedione	73498.6	2399.33	111636	3997.42	80879	2043.4	108751	5569.28	148985	14982.8
Ketone	1,4-Cyclohexanedione	342084	15200.1	465365	28230	326898	9172.72	436870	9838.31	460101	22864.6
Ketone	Dihydroxyacetone	204634	5832.62	322857	7792.88	215401	7312.31	376747	13520.6	291852	16822.2
Long chain organic acid	Arachidic acid	66835.1	2513.99	218015	9869.92	133306	4799.74	145508	5255.7	216567	8206.91
Long chain organic acid	caprylic acid	19427.2	415.266	45084.9	2667.52	54420.8	1576.29	32531.7	1536.85	47494.6	2457.72
Long chain organic acid	D-Glyceric acid	3969512	188425	4497936	246249	5016794	125095	4386645	153055	5378886	183755
Long chain organic acid	Elaidic acid	42907.5	1863.77	100621	4097.15	68706	1978.03	68426	3388.18	80411.1	3311.34
Long chain organic acid	lipoic acid	157715	5773.4	264837	8435.86	178917	5575.65	269551	15617.9	231345	7851.35
Long chain organic acid	Myristic Acid	4765.09	610.439	2443.81	102.007	3660.65	319.197	9392.1	1081.96	10080.2	392.826
Long chain organic acid	palmitic acid	2981029	104488	4102161	152997	3028516	81159.5	4251501	223186	4268501	176745
Long chain organic acid	Pelargonic acid	203334	6172.37	339954	19084	279634	12102.2	262429	9892.07	346780	14582.5
Long chain organic acid	pentadecanoic acid	27140	691.172	49759.1	1650.5	32261.8	2091.7	44411.7	2879.77	54193	2891.46
Long chain organic acid	stearic acid	7260939	187898	10000000	364036	9591309	407368	12000000	712236	9325502	328572
Organic acid	2,3-Dimethylsuccinic acid	92866.3	3168.56	143987	6977.32	89156.9	3757.95	117959	2026.74	123991	3200.11
Organic acid	2-ketobutyric acid	1281214	54639.5	1816493	60336.7	1501127	31094.8	1812638	77493.1	1769220	87551.6
Organic acid	3-Aminoisobutyric acid	100573	1968.54	162788	7779.98	114559	2975.57	190794	6408.78	164020	9752.15
Organic acid	3-Hydroxypropionic acid	15334.6	456.107	25942.3	788.313	18687.9	963.838	26169.7	1115.08	23960	952.131
Organic acid	4-hydroxybutyrate	95891	6100.19	156548	5957.36	169679	5171.65	164062	5373.32	195821	7331.74
Organic acid	6-hydroxy caproic acid dimer	80620	3270.24	107296	3438.33	72203.6	2528.04	117674	7704	95027.5	8719.1
Organic acid	alpha-ketoisocaproic acid	10995.8	358.407	23866.7	731.476	18462.2	421.744	22791.7	1678.13	24818.2	1046.25
Organic acid	benzoic acid	119667	3416.96	217479	7309.55	178614	8373.95	157358	6087.97	223016	8777.22
Organic acid	Citraconic acid	24875.7	1149.13	118905	5163.43	64532.7	2770.53	70823.5	3308.36	97313.5	4495.89
Organic acid	Citramalic acid	35105.1	922.58	48263.7	1493.91	37178.5	1065	50688.2	1770.86	57450	2384.83
Organic acid	fumaric acid	7728.49	190.009	11979.5	319.444	7988.23	263.176	10131.6	253.201	12966.6	354.79
Organic acid	Glutaric Acid	2036.11	89.3657	4084.92	72.3384	3521.58	99.7164	4100.06	128.501	3501.94	99.0292
Organic acid	glycolic acid	4108755	217964	5303025	203655	6544905	280654	4684675	189208	6107825	264429
Organic acid	Guanidinosuccinic acid	16881.3	757.577	30809.9	1779.76	20704	877.478	29294.8	760	26990.5	1618.6
Organic acid	lactic acid	606539	25870.5	1229316	38599.4	984272	25404.5	1060180	27198	1034530	29061.4
Organic acid	L-Malic acid	403801	12207.1	270658	18818	255277	25893.1	378034	23717.8	396603	25968
Organic acid	malonic acid	573081	21823.4	952216	18689.6	693954	16990.7	655446	34560.2	731691	16150.4
Organic acid	N-ethylmaleamic acid	100829	3383.89	238406	7693	163462	6564.76	222703	9465.56	182523	4101.18
Organic acid	oxalic acid	103120	9506.44	139055	13133.5	122108	7571.71	119390	8017.38	95856.7	13941.8
Organic acid	Pyruvic acid	1360504	39475.3	716879	53942.8	777560	44538	748733	29457.5	1035325	42088.8
Organic acid	succinic acid	366269	12366.2	397393	22551.5	328771	8805.74	377466	14675.6	381490	14961.7
Organic acid	tartaric acid	29282.9	883.315	44310.1	1228.79	40976.5	1489.89	45294.2	1644.83	58539.2	1499.05
Other	2-Deoxyuridine	2721156	98051.8	4385262	261666	3326431	149890	4334828	160643	3706747	266318
Other	2-hydroxypyridine	2148863	96966.9	3632265	83565.7	2579505	85049.5	4035518	145535	3583642	119832
Other	3,7,12-Trihydroxycoprostane	31792.4	1799.73	69592.8	1823.96	60602.7	1392.79	62118.6	2591.45	64088.9	1875.11
Other	4-Hydroxy-6-methyl-2-pyrone	921678	36596.2	1394798	47652.1	1155529	33108.5	1432644	45029.2	1213218	54267.4
Other	4-HYDROXYPYRIDINE	95685.5	2714.88	289933	6446.29	235023	4612.31	148691	3953.95	141989	7987.77
Other	Atropine	59588.9	2011.51	81529	3045.07	79197.2	2817.06	81210.7	2057.25	68395.4	4648.86
Other	conduritol b epoxide	173327	4722.6	266943	9384.52	211883	9617.86	214587	5738.5	254177	11385
Other	creatine degr	150544	3634.09	590539	20592.7	285471	6547.12	363151	12046.4	537394	37183.7
Other	DL-dihydrosphingosine	42306.6	1222.12	54410.1	1935.44	56948.7	1517.78	59575.6	2555.35	52794.8	2273.09
Other	glutaraldehyde	145632	7436.84	138929	5181.63	123119	3311.49	130375	5053.13	155560	5072.33
Other	glutathione - H2O	16465.3	1566.13	30157.6	1048.39	25661.3	1554.97	39141.9	5731.37	37726.5	3917.7
Other	glycerol	3028276	129263	4966272	272911	4108895	122615	5381159	112982	4629567	227619
Other	hydrocortisone	214236	9893.87	350370	11974.8	556222	18483.7	400092	7579.62	423751	23007.8
Other	Isoxanthopterin	247762	5664.12	315174	10967.6	255877	5866.55	380425	20248.5	346674	8328.83
Other	naphthalene	578183	35162.1	682545	13851.6	595187	28010.7	729246	23734.1	823450	27137.5
Other	N-cyclohexylformamide	247881	8875.96	372466	13983.4	318554	17215.8	432668	7257.06	335429	20470.5
Other	octanal	569730	17563.3	912771	38946.7	650370	24146.6	617490	32613.9	862116	27613.4
Other	resorcinol	29527.9	967.717	34919.8	1821.59	33558.7	765.53	39629.5	2010.53	37964.6	1873.46
Other	succinate semialdehyde	13070.4	241.273	22899.7	705.37	18618.6	441.843	18770.2	503.334	21764.8	828.033
Other	thymidine	181829	8216.7	254301	9082.83	213000	11024.3	227175	10883.1	309358	7747.7
Other	uracil	450708	21984.8	684052	20902.6	484530	20388.7	716101	21896.5	709768	15042
Other	urea	232161	9221.04	251335	7524.39	254773	12142.2	294225	6830.93	313951	6860.04
Sterol	5-Dihydrocortisol	72587	2541.7	137109	5327.23	198515	3679.76	145357	4110.18	135150	5745.39
Sterol	9-Fluorenone	28154.8	3816.55	31539	1820.3	26717.4	3340.45	40089	3153.97	29338.9	2479.34
Sterol	Bis(2-hydroxypropyl)amine	143838	3333	480268	20177.1	280063	10170.7	292932	7352.09	396956	12350.1
Sterol	Dodecanol	127131	4210.28	213154	13753.4	142405	2969.03	217305	7652.33	189668	5307.1
Sterol	Octadecanol	196697	6394.12	210270	8124.94	135365	3619.96	227137	8169.75	173814	7093.05
Sugar	2-Deoxy-D-galactose	1880660	102352	3591973	113953	2639158	110040	3017616	103330	3539606	151951
Sugar	2-deoxy-D-glucose	71257.6	2835.34	230963	19282.2	184772	15493.9	212374	15292.1	188004	25439.7
Sugar	3,6-Anhydro-D-galactose	1871215	61388.1	5187160	104615	3109862	101070	2756123	77706.9	3539001	94169.2
Sugar	cellobiose	38319.2	1121.04	82912.6	3050.26	57392.7	2411.34	69696.9	3647.28	126657	6128.81
Sugar	D-Altrose	52987.8	2355.6	85339	3442.89	60390	2024.78	90852.3	2417.39	77815.9	1566.69
Sugar	Digitoxose	39032.2	1633.65	66359.4	1521.68	56083.1	1391.92	64426	1461.68	63527	3247.71
Sugar	fructose	6529344	359563	4317710	97286.4	9858895	306391	7291678	376329	5293011	313317
Sugar	glucose	11000000	463973	4921688	203795	11000000	393286	7739086	239337	5867820	144952
Sugar	Isomaltose	33184.5	795.861	64918.3	2320.93	58808.1	1815.81	69197.4	4021.61	56925.8	1237.49
Sugar	lactose	143510	6738.85	261170	10676.9	340257	8435.73	312677	16593.3	371466	14908.9
Sugar	L-Threose	457756	9343.82	803764	47500.4	550363	36351.4	627096	69258.3	628610	27998.6
Sugar	maltose	23000000	951410	1262278	56863.9	957045	28504.3	3040707	223428	955828	31833.2
Sugar	ribose	975388	27049.4	1432225	42195.8	1148356	41771.7	1375134	63432.2	1239701	65182
Sugar	Sedoheptulose	348726	21822.2	325822	10276.5	239698	11167.9	225665	13046.5	214927	4604.75
Sugar	sucrose	5457895	278279	7271635	204933	8962850	181241	6988757	743538	8186451	216603
Sugar	Tagatose	42409.9	1859.85	117878	4026.88	75705.3	3272.11	116139	6697.74	93900.9	8901.25
Sugar	xylose	86925.4	3256.89	94141.5	3256.77	102288	5311.9	88318.8	3323.72	100340	3574.72
Sugar alcohol and sugar acid	1,5-Anhydroglucitol	1586488	57186.6	3443235	119896	2138027	90038.6	2576382	56378.9	2789823	104408
Sugar alcohol and sugar acid	2-Deoxyerythritol	14401.9	559.753	15582.2	596.207	11321	256.212	13273.5	410.524	17101.2	1838.46
Sugar alcohol and sugar acid	Galactonic acid	241158	7743.73	169661	9632.88	157251	7711.91	188318	9796.59	68981.6	2943.38
Sugar alcohol and sugar acid	gluconic acid	430460	15546.5	555296	21935.6	542106	19784.2	590914	31250.9	620829	23217.9
Sugar alcohol and sugar acid	Threonic acid	30753.4	1187.56	47035.8	1704.9	35492.6	1485.86	42997.3	1550.58	46704.6	1045.73
Sugar alcohol and sugar acid	xylitol	20622.9	546.509	182138	5177.11	161237	4999.11	29823.7	719.145	186677	7706.47
