# Supplementary material for: Nonpathogenic Pseudomonas syringae derivatives and its metabolites trigger the plant “cry for help” response to assemble disease suppressing and growth promoting rhizomicrobiome
Source: Nat Commun. 2024 Mar 1;15:1907. doi: 10.1038/s41467-024-46254-3 (PMC10907681; doi:10.1038/s41467-024-46254-3)
Supplement: Supplementary file 6 — Supplementary Data 2 [file 41467_2024_46254_MOESM6_ESM.xlsx]

## Sheet: Sheet1
Supplementary data 2 Correlation between OTU_7191 and compounds in root exudates
	R value	p value a	q value
3-Hydroxynorvaline	-0.44489	0.013763	0.014511
beta-Alanine	-0.1817	0.336583	0.816215
cycloleucine	0.196838	0.297152	0.626604
glutamine	0.098196	0.605686	1
glycine	0.016477	0.931132	1
N,N-dimethylarginine	0.423959	0.019554	0.021312
oxoproline	-0.19439	0.303324	0.668692
D-erythronolactone	0.25963	0.165893	0.263796
Diglycerol	0.061456	0.746989	1
Gluconic lactone	0.184369	0.329404	0.760766
Methyl Phosphate	0.376531	0.040278	0.04543
Monostearin	-0.02984	0.875626	1
1,3-Cyclohexanedione	-0.22668	0.228375	0.41023
1,4-Cyclohexanedione	-0.22445	0.233101	0.434824
Dihydroxyacetone	-0.29325	0.115773	0.153835
Arachidic acid	0.09931	0.601585	1
caprylic acid	0.442886	0.014247	0.015186
D-Glyceric acid	0.073703	0.698711	1
Elaidic acid	0.346248	0.060883	0.07382
lipoic acid	-0.21109	0.262829	0.520295
Myristic Acid	-0.77555	4.81e-07	4.81e-07
palmitic acid	-0.31329	0.091833	0.115686
Pelargonic acid	0.249833	0.183032	0.300918
pentadecanoic acid	-0.06301	0.740788	1
stearic acid	-0.10933	0.565219	1
2,3-Dimethylsuccinic acid	-0.02917	0.878389	1
2-ketobutyric acid	-0.10844	0.56841	1
3-Aminoisobutyric acid	-0.3654	0.047079	0.054365
3-Hydroxypropionic acid	-0.23402	0.213239	0.362881
4-hydroxybutyrate	-0.14807	0.434866	1
6-hydroxy caproic acid dimer	-0.2672	0.153453	0.228999
alpha-ketoisocaproic acid	-0.18281	0.333581	0.789203
benzoic acid	0.276331	0.139362	0.195915
Citraconic acid	0.232465	0.216391	0.374821
Citramalic acid	-0.3576	0.052361	0.061939
fumaric acid	-0.10844	0.56841	1
Glutaric Acid	0.074371	0.696108	1
glycolic acid	0.307727	0.098068	0.126835
Guanidinosuccinic acid	-0.10042	0.597495	1
lactic acid	0.291695	0.117812	0.158719
L-Malic acid	-0.52572	0.002849	0.002909
malonic acid	0.423959	0.019554	0.021312
N-ethylmaleamic acid	-0.01047	0.956229	1
oxalic acid	0.301492	0.105426	0.138193
Pyruvic acid	-0.27544	0.140694	0.200696
succinic acid	-0.13293	0.483752	1
tartaric acid	-0.22556	0.23073	0.42228
2-Deoxyuridine	-0.12982	0.494154	1
2-hydroxypyridine	-0.3104	0.095037	0.121297
3,7,12-Trihydroxycoprostane	0.211534	0.2618	0.507893
4-Hydroxy-6-methyl-2-pyrone	-0.12826	0.499397	1
4-HYDROXYPYRIDINE	0.632821	0.000175	0.000177
Atropine	0.097306	0.608976	1
conduritol b epoxide	0.236028	0.209233	0.349924
creatine degr	0.089512	0.638074	1
DL-dihydrosphingosine	-0.13872	0.464735	1
glutaraldehyde	-0.13382	0.4808	1
glutathione - H2O	-0.17056	0.36751	0.914064
glycerol	-0.19528	0.301071	0.648975
hydrocortisone	0.099978	0.59913	1
Isoxanthopterin	-0.40414	0.026762	0.029838
naphthalene	-0.3654	0.047079	0.054365
N-cyclohexylformamide	-0.2623	0.161423	0.252549
octanal	0.323536	0.081153	0.100921
resorcinol	-0.28479	0.127166	0.173733
succinate semialdehyde	0.228902	0.223714	0.394551
thymidine	-0.02405	0.899623	1
uracil	-0.36228	0.049139	0.057427
urea	-0.46493	0.009635	0.009942
5-Dihydrocortisol	0.210644	0.263861	0.533219
9-Fluorenone	-0.26587	0.155598	0.235829
Bis(2-hydroxypropyl)amine	0.215097	0.253663	0.482457
Dodecanol	-0.18971	0.315329	0.711323
Octadecanol	-0.35026	0.057759	0.069168
2-Deoxy-D-galactose	0.066355	0.727553	1
2-deoxy-D-glucose	0.087954	0.64396	1
3,6-Anhydro-D-galactose	0.407704	0.025327	0.027917
cellobiose	-0.06791	0.721403	1
D-Altrose	-0.26431	0.158128	0.243466
Digitoxose	-0.04676	0.806172	1
fructose	-0.0717	0.706538	1
glucose	-0.0452	0.812517	1
Isomaltose	0.019372	0.919069	1
lactose	-0.15743	0.406076	1
L-Threose	0.255845	0.172374	0.278671
maltose	-0.33155	0.07348	0.090223
ribose	-0.01625	0.93206	1
Sedoheptulose	0.449343	0.012737	0.013285
sucrose	0.20864	0.268536	0.554213
Tagatose	-0.13405	0.480064	1
xylose	0.268092	0.152035	0.223446
1,5-Anhydroglucitol	0.15609	0.410122	1
2-Deoxyerythritol	-0.06613	0.728433	1
Galactonic acid	-0.05656	0.766579	1
gluconic acid	-0.27299	0.144404	0.209062
Threonic acid	-0.04899	0.797128	1
xylitol	0.284124	0.128099	0.177508
a Two-sided significant test was used.
