# Supplementary material for: Nonpathogenic Pseudomonas syringae derivatives and its metabolites trigger the plant “cry for help” response to assemble disease suppressing and growth promoting rhizomicrobiome
Source: Nat Commun. 2024 Mar 1;15:1907. doi: 10.1038/s41467-024-46254-3 (PMC10907681; doi:10.1038/s41467-024-46254-3)
Supplement: Supplementary file 7 — Supplementary Data 3 [file 41467_2024_46254_MOESM7_ESM.xlsx]

## Sheet: Sheet1
Supplementary data 3. Raw OTU counts before rarefication.
For sequence data of Figure 4
Sample	No.Seqs	No.OTU before rarefy	No.OTU after rarefy at 15,000 reads per sample
CK_1	24629	2949	2374
CK_2	26300	3003	2403
CK_3	25050	3051	2455
CK_4	16281	2958	2344
CK_5	16042	3008	2379
CK_6	17047	2977	2366
D36FLC_1	24238	3138	2545
D36FLC_2	26213	2946	2435
D36FLC_3	27421	3127	2450
D36FLC_4	17578	3006	2424
D36FLC_5	17040	2990	2367
D36FLC_6	16574	3135	2540
D36E_1	25020	3170	2634
D36E_2	26974	3163	2571
D36E_3	25473	3172	2554
D36E_4	17092	3164	2535
D36E_5	15806	3141	2525
D36E_6	16809	3154	2539
D36HPM_1	27066	3118	2578
D36HPM_2	26441	2972	2618
D36HPM_3	25184	2997	2573
D36HPM_4	15772	2996	2392
D36HPM_5	16561	2955	2358
D36HPM_6	17821	2994	2385
WT_1	24238	3173	2508
WT_2	27365	3100	2428
WT_3	26192	3074	2539
WT_4	17341	3151	2556
WT_5	15786	3078	2464
WT_6	15811	3132	2506
For sequence data of Figure 5
Sample	No.Seqs	No.OTU before rarefy	No.OTU after rarefy at 11,000 reads per sample
Mock_1	14524	3125	2404
Mock_2	12153	3207	2789
Mock_3	12845	3300	2773
Mock_4	13483	2958	2348
Mock_5	15023	3005	2613
Mock_6	16538	2883	2344
D36E/S_1	12103	3082	2408
D36E/S_2	13324	3509	2853
D36E/S_3	15281	3441	2775
D36E/S_4	12228	3151	2443
D36E/S_5	11954	2869	2431
D36E/S_6	13514	3474	2824
D36EFLC_1	11619	3208	2719
D36EFLC_2	14282	2765	2363
D36EFLC_3	14560	3467	2667
D36EFLC_4	16837	3493	2750
D36EFLC_5	14532	3021	2456
D36EFLC_6	14007	3009	2432
D36EFLC/S_1	15773	3122	2715
D36EFLC/S_2	12899	3243	2725
D36EFLC/S_3	15838	2826	2355
D36EFLC/S_4	17299	3187	2634
D36EFLC/S_5	13759	3576	2751
D36EFLC/S_6	16294	2819	2389
D36EHPM_1	12587	3091	2688
D36EHPM_2	13071	3537	2742
D36EHPM_3	12829	3104	2608
D36EHPM_4	17086	3193	2729
D36EHPM_5	13494	3513	2702
D36EHPM_6	15556	2791	2269
D36EHPM+D36E/S_1	16218	3073	2382
D36EHPM+D36E/S_2	13611	3010	2333
D36EHPM+D36E/S_3	11391	3227	2521
D36EHPM+D36E/S_4	12974	2812	2305
D36EHPM+D36E/S_5	16551	2590	2252
D36EHPM+D36E/S_6	13230	2668	2261
D36EHPM+D36EFLC/S_1	14766	3174	2713
D36EHPM+D36EFLC/S_2	14536	2867	2493
D36EHPM+D36EFLC/S_3	14068	2912	2293
D36EHPM+D36EFLC/S_4	12993	3232	2693
D36EHPM+D36EFLC/S_5	15514	2930	2289
D36EHPM+D36EFLC/S_6	15809	2605	2265
