# Supplementary material for: Nonpathogenic Pseudomonas syringae derivatives and its metabolites trigger the plant “cry for help” response to assemble disease suppressing and growth promoting rhizomicrobiome
Source: Nat Commun. 2024 Mar 1;15:1907. doi: 10.1038/s41467-024-46254-3 (PMC10907681; doi:10.1038/s41467-024-46254-3)
Supplement: Supplementary file 8 — Source data [file 41467_2024_46254_MOESM8_ESM.zip › SourceData_Fig1-5.xlsx]

## Sheet: Fig.1C
	D36EFLC	D36E	D36EHPM	WT
Rep1	5.90309	4.91513	6.156	7.29345
Rep2	5.83501	4.9401	5.58844	7.48898
Rep3	5.42772	4.70076	5.18646	7.7638
Rep4	5.73146	4.50714	5.43619	7.26617
Rep5	5.78669	4.17521	5.42206	7.72949
Rep6	6.23444	4.96084	5.3349	7.46761
Rep7	5.20588	5.34809	5.45655	7.92024
Rep8	5.83406	3.92204	5.5127	7.71641

## Sheet: Fig. 1E
Time (second)	CK						D36EFLC						D36E						D36EHPM						WT
0	1.71564	2.67255	2.90833	2.67255	3.6916	4.10103	2.00341	3.02563	3.2775	3.2775	3.79885	4.55159	2.36882	3.01445	3.86803	3.2925	4.21618	4.21618	1.9044	2.96661	3.49006	3.49006	4.09778	4.55226	2.35268	3.08665	3.40275	3.40275	4.05703	5.00171
5	1.77888	2.73654	3.20846	2.9725	3.46092	3.75637	2.83159	3.66925	4.77671	4.03	4.39075	5.85484	2.73583	3.49189	3.8175	3.8175	4.49147	5.46458	2.61333	3.25814	3.53583	3.25814	4.45834	4.94055	2.71605	3.47706	4.13254	3.8048	4.13254	5.46266
10	2.32748	2.98861	3.27333	2.98861	3.86268	4.7136	3.80995	4.83399	6.18785	5.275	6.74005	7.50586	2.87094	4.68074	5.12667	4.68074	5.5726	7.3824	3.3167	5.03964	5.8887	5.03964	5.8887	7.61163	2.64792	3.35963	4.30057	3.97264	4.68435	4.68435
15	1.75956	2.96873	3.26667	2.96873	3.5646	4.77377	3.01893	3.75302	4.38531	4.06917	4.38531	5.66839	4.36981	7.42477	9.73558	7.42477	9.73558	11.9852	4.72314	7.70054	9.95269	8.43417	10.8713	10.8713	2.59121	3.33734	4.32378	3.33734	4.72613	5.28411
20	1.89061	2.96388	3.22833	3.22833	3.77572	4.56605	3.06465	5.17066	6.76369	6.2085	6.2085	7.41343	7.75511	9.95798	10.9067	11.8554	11.8554	15.7056	5.48475	9.38552	11.3078	9.38552	13.5396	15.2086	2.18419	3.51404	4.16939	4.16939	4.93025	5.49925
25	2.37839	3.08199	3.385	3.68801	4.39161	4.91778	4.67541	6.00347	7.14736	6.00347	7.14736	8.47543	8.60417	10.8846	13.8995	11.8667	12.8488	15.1292	8.03079	9.9268	10.7433	10.7433	11.5599	14.8738	2.6071	3.93733	4.94354	4.59287	5.35395	5.9231
30	2.33493	2.91105	3.67273	2.91105	3.40728	3.9834	3.36	5.66899	6.80685	6.80685	6.80685	9.11583	5.93314	9.94084	11.9158	11.9158	14.2088	15.9235	5.88121	9.21986	11.7453	9.21986	10.8651	14.2038	2.12133	3.43558	4.4297	3.43558	4.4297	4.83517
35	2.09847	3.20823	4.04766	3.48167	3.75511	4.86487	3.29492	5.55917	6.11708	5.55917	7.27189	8.93925	7.27334	9.09417	9.87833	9.09417	10.6625	12.4833	6.64844	8.72258	11.4648	10.5091	11.4648	14.1343	2.48964	3.92803	4.63687	3.92803	5.45982	6.07526
40	1.78656	2.97273	3.55727	3.55727	3.55727	4.23592	3.40314	5.10854	5.52875	5.94896	6.39853	6.92468	5.08465	7.87096	8.5575	7.87096	9.24404	10.8382	5.86427	7.50738	8.92262	8.92262	10.5657	10.5657	2.69479	3.48132	4.52118	4.15878	4.94531	4.94531
45	2.10988	3.18641	4.00072	3.45167	3.71692	4.79346	2.81196	4.55408	5.87184	4.55408	6.40932	7.15471	5.75098	7.14942	8.35392	8.35392	9.75235	9.75235	5.66209	7.07955	8.30045	7.07955	9.71791	9.71791	2.95879	3.83408	4.58799	4.21103	4.99129	5.46328
50	2.37319	3.06586	3.98163	3.66247	3.66247	4.35514	2.80346	4.48086	4.89417	4.89417	5.30747	6.26718	5.25603	6.61016	7.19333	7.77651	8.40043	9.13063	4.43499	6.82255	7.41083	6.82255	8.62852	10.3867	2.85607	3.54042	4.4452	3.83515	4.4452	4.81423
55	2.45046	3.21494	3.8734	3.54417	4.63788	5.20958	2.58379	4.42139	4.87417	4.42139	5.32695	7.16455	5.0739	6.39981	6.97083	6.97083	8.15278	8.86777	4.9827	6.51682	8.54505	7.1775	8.54505	9.3723	3.06234	3.94413	4.32388	4.32388	4.70364	5.58543
60	2.51614	3.30111	3.63917	3.63917	4.76219	4.76219	2.86987	4.7427	5.20417	5.66563	6.73714	7.53846	3.64884	6.24391	8.20686	6.88333	8.20686	10.1178	5.40254	6.87502	8.82177	8.14331	8.14331	9.61579	3.25214	4.0314	5.06165	4.367	4.7026	6.06462
65	2.83013	3.52843	4.45165	4.1299	4.1299	5.35042	3.1966	5.17703	6.15297	5.17703	6.15297	8.1334	3.66673	6.05957	7.23876	6.64917	7.23876	8.60779	4.76943	7.24703	9.12111	8.46797	8.46797	10.9456	3.33347	4.24202	5.02457	4.24202	5.02457	6.61256
70	2.16622	3.62946	4.73627	4.35054	4.35054	5.81378	3.20534	5.2971	6.3279	6.3279	7.52467	8.41966	5.00475	6.22173	7.83067	6.22173	7.83067	9.39701	6.01353	7.74511	8.49083	9.23656	9.23656	10.9681	2.85934	4.63081	5.97078	5.50379	5.50379	6.51731
75	2.6584	3.38296	4.34089	3.38296	4.00704	4.7316	3.41375	5.4563	7.00132	6.46286	6.46286	8.50542	4.58056	5.9723	7.81229	7.17103	7.81229	8.56277	6.5114	8.31087	10.6899	9.08583	11.6603	13.006	3.19008	4.05955	4.80845	4.434	5.20906	5.67792
80	2.25093	3.48441	4.09226	3.78833	4.79798	4.79798	3.8125	5.75777	6.7164	5.75777	7.22921	8.66167	3.97594	6.07858	7.11475	6.07858	7.66905	9.2174	5.78284	9.6223	12.5265	11.5144	11.5144	13.7111	2.54576	4.15058	4.546	4.546	4.94142	6.54624
85	2.86645	3.62615	4.63056	3.95333	4.63056	5.04022	3.65867	5.96505	7.70962	6.53333	7.70962	9.408	4.85964	6.16581	7.29085	6.72833	7.29085	8.59703	9.42304	11.6809	14.6661	13.6257	14.6661	15.8836	2.51392	4.27142	4.70447	4.27142	5.60082	6.14304
90	2.28076	3.64542	4.31792	3.64542	5.09868	5.09868	3.76106	6.34566	7.61934	6.34566	9.09808	10.2039	5.49533	6.81209	8.55296	7.94625	8.55296	9.26301	10.9588	13.9874	15.2917	16.5959	16.5959	19.6245	2.72045	4.08374	5.11495	4.41965	5.53555	5.53555
95	2.41841	3.69737	4.66479	4.32763	4.66479	5.05937	4.02554	6.23147	7.90006	6.23147	8.58063	8.58063	5.52148	7.15489	7.85833	7.85833	8.56178	11.4167	12.7723	16.0629	17.48	17.48	18.8971	22.1877	2.78547	4.28502	5.41929	4.6545	5.88193	5.88193
100	2.95516	3.68431	4.64832	4.31235	4.31235	5.04151	3.67224	6.06869	7.88139	6.06869	7.24965	9.64609	4.862	7.82226	9.28107	7.82226	10.9748	12.2413	10.9217	17.5715	20.8485	20.8485	20.8485	27.4983	3.37594	4.25814	4.63807	5.018	5.018	6.55994
105	2.1924	3.57446	4.61987	3.57446	4.61987	5.6376	4.90268	6.11237	7.71168	7.1543	8.36399	8.36399	5.26046	8.46332	10.886	10.0417	10.0417	11.8742	11.3061	19.0756	24.9526	19.0756	22.9044	30.6739	3.51451	4.36911	4.73715	5.10519	5.10519	6.59889
110	2.17701	3.67305	4.04167	4.41029	4.41029	5.26623	3.40866	5.67181	6.22944	6.22944	8.08191	8.08191	5.50286	9.41652	11.3452	9.41652	12.3769	15.2588	16.7305	20.7988	22.5508	24.3029	28.3711	31.4135	3.66413	4.69078	6.0481	4.69078	6.60171	6.60171
115	1.99791	3.37087	4.4094	3.70917	4.4094	4.83298	3.50332	5.42309	6.36914	6.36914	7.4675	8.2889	7.369	9.40547	12.0979	11.1595	11.1595	14.7189	16.7617	20.7191	24.1276	24.1276	28.0849	28.0849	2.45914	3.75964	4.40052	3.75964	4.74336	5.14459
120	1.97789	3.26863	3.58667	3.9047	4.24496	5.19544	4.46663	5.58483	7.06317	6.06639	7.66614	7.66614	7.65735	9.83244	10.7692	11.7059	13.881	13.881	11.9758	20.2055	22.2333	20.2055	24.2611	32.4909	2.76242	4.17191	4.86649	4.5192	5.23806	5.67291
125	1.75992	3.01159	3.62841	3.01159	3.62841	4.88007	3.62293	5.57332	6.53446	6.53446	7.65035	8.48484	7.86092	9.80052	11.4711	11.4711	12.3648	13.4108	11.186	19.1414	23.0619	19.1414	27.6135	31.0174	2.02248	3.43641	4.13319	4.13319	4.94215	4.94215
130	2.15381	3.27265	3.54833	3.54833	3.82401	4.46415	4.26156	5.59105	6.16361	5.59105	7.34875	9.05991	7.59987	9.93979	10.9475	9.93979	11.9552	16.045	12.8118	19.7089	21.4083	21.4083	24.926	27.0539	2.89268	3.64859	4.64797	4.29968	4.64797	5.05559
135	1.88009	3.19447	4.18869	3.19447	4.18869	5.15658	3.69857	5.68967	6.67088	6.18028	6.67088	8.66199	7.51492	9.76801	12.7468	11.7087	13.9618	13.9618	14.738	18.8674	20.6458	18.8674	26.5537	29.6418	2.84289	3.68389	4.79577	4.40827	4.40827	5.24928
140	1.92189	3.1546	4.08703	3.45833	4.46734	4.46734	4.60814	5.8641	6.405	6.9459	8.20186	9.14111	6.08014	9.97993	12.9298	9.97993	14.1329	15.8015	15.287	18.95	22.105	22.105	22.105	28.5073	2.21763	3.76799	4.532	3.76799	4.94071	5.41903
145	2.51333	3.27696	4.28656	3.27696	4.69834	4.69834	4.60079	5.76928	7.31411	6.2725	7.94421	7.94421	6.5181	10.0899	10.97	11.8501	12.7917	13.8936	13.4017	17.528	21.082	17.528	21.082	25.2083	3.36926	4.16472	4.84986	4.84986	5.21638	6.24019
150	2.04602	3.40445	4.43199	3.40445	4.85109	4.85109	4.69082	6.07849	7.91312	6.67611	7.91312	8.66141	6.17193	10.4133	12.5034	12.5034	12.5034	16.7447	13.9641	17.8767	19.5617	21.2467	25.1593	28.0852	2.88469	4.41024	5.56419	4.78613	6.03485	6.68757
155	2.01362	3.39738	3.73833	3.73833	4.07929	4.87099	3.82741	6.15775	7.92046	6.73194	8.63941	9.63648	6.02858	10.2432	12.3201	11.2817	13.4312	16.5347	10.5535	17.4406	20.8345	20.8345	22.65	24.7748	2.53455	4.16021	4.96133	4.96133	5.89142	5.89142
160	2.72639	3.5438	4.62449	3.89583	4.62449	5.06528	5.06733	6.3359	6.88222	6.3359	8.69712	8.69712	8.13311	10.1108	10.9625	10.1108	12.7255	13.7919	11.4105	17.1286	19.9464	18.5375	19.9464	25.6645	3.461	4.39125	5.62112	4.79188	5.62112	6.81842
165	2.49824	3.89166	4.235	4.57834	4.94567	5.37556	4.27119	6.48997	8.16828	7.58337	7.58337	8.85281	6.20564	10.1859	12.1474	10.1859	12.1474	16.1277	10.9097	16.7829	18.23	16.7829	21.2254	23.0374	3.46577	4.35866	4.7432	5.12774	5.53915	6.68837
170	2.9777	3.80061	4.88856	3.80061	5.3323	5.3323	4.75249	6.19647	7.4402	6.19647	8.88418	8.88418	7.65577	9.60013	10.4375	10.4375	11.2749	14.6733	10.5241	15.798	18.397	18.397	18.397	23.6709	3.27498	4.29669	5.17671	4.7367	5.17671	6.96249
175	2.37472	3.67603	3.99667	3.67603	4.31731	5.61861	4.18138	6.31487	7.36624	6.31487	7.36624	8.58689	5.97394	9.24756	10.0542	10.0542	10.8608	14.1344	9.41997	14.8623	18.979	16.2033	17.5443	22.9867	3.17026	4.08313	4.47627	4.8694	4.8694	6.46494
180	3.24018	4.0631	4.7719	4.7719	5.59482	5.59482	5.02912	6.41895	7.61605	7.0175	8.25643	9.00588	5.89303	9.35792	11.9788	11.0654	13.0478	14.5303	11.0855	14.5439	17.5227	14.5439	17.5227	23.5674	3.5861	4.66127	6.08273	4.66127	6.6625	7.46655
185	3.31147	4.14048	4.85452	4.85452	5.68353	5.68353	3.92611	6.31656	6.90556	6.90556	8.12472	9.885	7.24849	8.98534	11.2816	10.4813	12.2182	12.2182	11.533	14.3787	18.1408	15.6042	19.6753	21.8034	3.70662	4.73098	6.08525	5.17213	6.08525	6.63762
190	2.62493	4.33792	5.18208	5.18208	5.18208	6.16214	4.2533	6.54304	8.27502	7.10722	7.67141	9.96115	5.16672	8.65674	11.2966	9.51667	12.3734	12.3734	9.05276	14.0135	16.4581	15.2358	16.4581	21.4189	3.82456	4.91094	5.3788	5.84666	5.84666	7.74547
195	3.19395	4.17733	5.02434	5.02434	5.02434	6.74312	3.91289	6.46638	8.39788	7.09556	8.39788	9.18567	5.61624	8.43069	9.12417	9.12417	10.5596	11.4279	10.4807	13.3373	17.1139	15.7977	18.6543	20.7905	3.79932	4.93842	5.91955	5.91955	5.91955	7.9105
200	3.08885	4.0525	4.8825	4.0525	4.8825	5.84615	4.15725	6.35579	8.01879	7.43921	8.01879	9.63775	6.16806	8.06714	10.5779	9.70286	11.6019	13.0221	7.80197	12.8062	16.5914	14.0392	15.2722	20.2764	3.29848	5.20417	6.64566	5.67373	6.64566	8.04897
205	3.24325	4.15198	4.54333	4.15198	5.35339	5.84341	4.1044	6.47571	7.64429	7.64429	9.001	10.0156	4.58711	7.84949	10.3172	7.84949	10.3172	12.7195	10.2112	12.6579	14.7654	13.7117	15.8928	19.0419	3.29344	5.09818	5.98755	5.54287	5.98755	7.7923
210	3.60973	4.63509	5.99069	4.63509	6.5436	7.3104	5.22375	6.83208	8.95842	6.83208	9.8257	9.8257	5.57584	8.63131	9.38417	9.38417	10.9425	13.1925	7.82273	13.2916	17.4284	13.2916	19.1157	19.1157	4.31699	5.62865	7.36277	6.75841	7.36277	8.07007
215	2.51134	4.29741	5.64843	4.7375	5.17758	6.19947	3.84405	6.53144	8.56423	7.85578	7.85578	10.5432	5.08507	7.72663	9.72474	8.3775	9.02837	11.6699	9.45154	12.3233	16.1199	14.7967	16.1199	19.816	3.94165	4.92841	5.77834	5.77834	6.7651	7.50304
220	2.91996	4.82548	6.26684	5.76452	6.85473	7.67004	5.6195	7.10886	9.07793	8.39169	9.88106	10.9949	6.67384	8.5182	10.1068	9.3125	11.9512	13.3304	10.8726	13.5164	17.0118	13.5164	15.7936	20.4145	4.26398	5.57681	7.31249	6.1422	6.70759	9.0022
225	3.78778	4.92342	6.42483	5.4125	5.90158	7.88648	5.61784	7.2136	7.90083	8.58807	9.32333	11.3772	5.28407	8.61508	11.1347	9.43583	12.1624	12.1624	9.85195	12.9255	14.2492	12.9255	15.5728	18.6464	4.84748	6.15039	6.7115	6.15039	7.87294	8.57552
230	2.79208	4.74404	5.70596	4.74404	6.22053	7.65792	4.26923	6.96049	8.28673	7.62361	8.9962	9.8265	5.31347	8.12346	9.50821	8.12346	11.1159	12.3182	7.37207	12.5259	13.7958	15.0657	15.0657	20.2196	3.76371	5.9003	6.42675	6.42675	6.9532	8.17562
235	2.84911	4.61424	5.48409	5.04917	5.94941	6.49399	5.29501	6.94692	9.13088	6.94692	8.36975	10.0216	4.68207	7.63359	9.86615	8.36083	9.08808	10.7767	9.59164	11.9583	13.9967	13.9967	15.0872	18.1332	3.58019	5.40693	5.85703	6.30714	6.7887	8.13388
240	2.71149	4.45064	5.76616	4.45064	6.30272	7.04684	5.13105	6.54904	8.42376	7.15972	9.1884	9.1884	5.19937	6.82144	8.21856	7.52	8.21856	9.84063	8.90054	11.1287	14.0746	11.1287	13.0479	15.2761	3.97247	4.98138	5.85037	4.98138	6.31524	7.61377
245	3.97414	4.96903	5.3975	5.82597	6.82086	6.82086	4.33476	7.16355	7.86056	7.16355	10.176	11.3864	6.14467	7.79623	9.21877	8.5075	9.21877	12.1054	9.64229	12.0912	15.3288	13.1458	14.2005	16.6494	3.65177	5.87518	6.97087	5.87518	6.97087	9.19428
250	3.2095	4.81787	6.03446	5.21417	5.61046	6.53067	5.8803	7.28931	7.89611	8.50292	9.91192	9.91192	4.8156	7.79905	8.53417	9.26928	9.26928	10.9762	7.05471	11.82	14.1683	14.1683	15.4245	18.9336	3.9817	5.20763	5.73558	5.20763	6.26354	7.48946
255	3.76504	4.89386	5.38	5.38	6.99496	6.99496	4.82515	7.42274	8.06278	7.42274	10.189	10.189	6.26893	8.0014	9.49361	8.7475	11.2261	12.5217	9.86837	12.6334	15.015	15.015	15.015	17.78	3.56207	5.92707	7.09253	6.5098	7.71599	9.45753
260	3.83166	4.96517	5.45333	4.96517	6.46377	7.92268	4.88425	7.4215	9.3407	7.4215	10.1235	11.2091	5.86979	7.58301	9.84804	8.32083	9.05865	10.7719	9.5309	12.1648	14.4335	14.4335	14.4335	19.0372	4.31577	5.64455	6.78905	6.78905	7.4013	8.11783
265	3.61911	4.68975	6.10522	4.68975	5.61191	6.68255	5.75216	7.21307	7.84222	7.84222	9.1445	9.93228	4.78264	7.45022	8.1075	7.45022	10.291	10.291	7.48598	11.811	15.0825	13.9423	15.0825	18.2674	4.76194	6.04186	7.73401	6.04186	7.14428	8.42419
270	3.72332	4.76655	6.1458	5.66512	6.1458	6.70835	5.39007	7.02776	9.19293	7.02776	9.19293	10.076	5.31128	6.8825	8.23583	7.55917	8.23583	9.80706	6.95203	11.4888	13.7245	12.6067	16.3202	16.3202	4.2279	5.42885	7.0166	6.46325	7.0166	8.56231
275	4.33598	5.45308	6.41526	5.93417	6.41526	8.36775	4.91826	7.96532	9.4669	9.4669	9.4669	11.2102	6.5371	8.29414	9.80752	8.29414	9.80752	12.8785	9.88965	12.8547	14.1317	14.1317	16.7748	20.5911	5.11646	6.43463	7.00232	7.57	7.57	8.88817
280	3.26814	4.96585	5.80248	5.38417	5.80248	7.50019	4.83894	7.44396	8.08583	8.08583	9.41443	11.3327	4.3217	7.29157	9.53801	8.02333	9.53801	11.725	7.70906	12.0089	14.1278	13.0683	14.1278	18.4276	3.58801	5.84985	6.96447	6.40716	8.25855	9.2263
285	3.88759	4.9325	6.31395	4.9325	5.8325	6.87741	4.82561	7.56502	9.63714	7.56502	8.91498	10.4823	5.80324	7.56648	9.08519	7.56648	9.08519	10.8484	7.30733	11.8345	14.0655	11.8345	16.6557	18.5927	3.47745	5.8264	6.40517	6.40517	6.98395	9.3329
290	3.00998	4.68884	5.51616	5.51616	6.4767	7.19502	4.81485	7.2277	8.41674	8.41674	8.41674	9.79723	5.63413	7.00415	8.81543	7.00415	9.5542	10.5787	8.65985	11.291	14.7697	12.4242	13.5573	16.1885	4.50832	5.63694	6.123	5.63694	7.73768	8.58171
295	4.10066	5.20284	5.6775	5.20284	7.25434	8.07858	4.5234	7.52667	8.26667	8.26667	10.7249	10.7249	6.05439	7.68168	9.83311	8.3825	9.83311	11.9276	7.26251	12.0844	13.2725	13.2725	15.7317	19.2825	4.30774	6.5455	7.09687	7.09687	8.92856	8.92856
300	3.99256	5.02118	6.3811	5.02118	6.93577	6.93577	5.9296	7.41404	8.69262	8.69262	10.1771	10.1771	4.74591	7.25575	9.15422	7.25575	8.49259	9.92856	6.92721	11.7701	12.9633	11.7701	14.1566	16.9274	4.47134	5.77639	6.90047	6.33843	7.50179	8.20553

## Sheet: Fig. 2A
	Amino acid						Ester						Ketone						Long chain organic acid						Organic acid						Other						Sterol						Sugar						Sugar alcohol and sugar acid
CK	0.004969	0.004216	0.004548	0.004625	0.004136	0.004427	0.021453	0.017694	0.014609	0.016414	0.01427	0.01497	0.006773	0.007234	0.006143	0.0068	0.00643	0.006127	0.160833	0.144985	0.164241	0.156555	0.153638	0.157729	0.097961	0.101323	0.104525	0.104816	0.096417	0.101744	0.129019	0.133039	0.13288	0.13214	0.128995	0.126596	0.007424	0.005849	0.006039	0.005903	0.00577	0.00536	0.540773	0.559586	0.542142	0.550113	0.568621	0.560341	0.030795
D36EFLC	0.006245	0.005903	0.005981	0.006162	0.005874	0.006225	0.025269	0.029708	0.0325	0.030811	0.028644	0.03105	0.009099	0.009346	0.010775	0.010035	0.008833	0.010839	0.229358	0.217513	0.220958	0.214406	0.214404	0.206779	0.140674	0.134979	0.132399	0.130569	0.135672	0.122486	0.209856	0.214899	0.221143	0.216398	0.205942	0.227324	0.011356	0.012277	0.011964	0.011283	0.011741	0.011573	0.323138	0.325067	0.317969	0.331852	0.340845	0.333075	0.045006
D36E	0.005341	0.005347	0.005343	0.005488	0.005158	0.005005	0.022818	0.023326	0.022863	0.025495	0.022899	0.022141	0.006579	0.006597	0.007139	0.00675	0.006233	0.006912	0.227549	0.194317	0.19996	0.178104	0.194829	0.192443	0.117671	0.133027	0.140762	0.13554	0.128829	0.131367	0.179224	0.171117	0.157069	0.166513	0.16914	0.165412	0.008268	0.00809	0.008893	0.008439	0.008415	0.008406	0.396421	0.426015	0.426714	0.43845	0.43259	0.438348	0.036129
D36EHPM	0.00663	0.00576	0.005488	0.005681	0.005695	0.005525	0.024664	0.024878	0.021807	0.022701	0.024101	0.02305	0.010988	0.009601	0.00933	0.009187	0.009862	0.009304	0.207443	0.22247	0.239583	0.245732	0.235806	0.222867	0.118389	0.120824	0.113999	0.115902	0.120812	0.10806	0.234047	0.199582	0.212517	0.21171	0.205106	0.20854	0.01024	0.010215	0.00999	0.008884	0.009861	0.009055	0.351516	0.370329	0.349377	0.342207	0.35312	0.380543	0.036083
WT	0.005765	0.005018	0.00592	0.005596	0.005396	0.005902	0.030136	0.024813	0.026952	0.027797	0.026173	0.028386	0.007773	0.009266	0.010535	0.011504	0.010552	0.01007	0.247833	0.212763	0.217322	0.223359	0.21401	0.207322	0.150314	0.146018	0.134097	0.141205	0.14094	0.138424	0.192298	0.206818	0.216647	0.201655	0.217831	0.199319	0.011238	0.009003	0.010635	0.010024	0.009855	0.010627	0.307757	0.34536	0.33638	0.343406	0.336689	0.355664	0.046886
[truncated: 6 more columns]

## Sheet: Fig. 2C
	Long chain organic acid
CK	0.160833	0.144985	0.164241	0.156555	0.153638	0.157729
D36EFLC	0.229358	0.217513	0.220958	0.214406	0.214404	0.206779
D36E	0.227549	0.194317	0.19996	0.178104	0.194829	0.192443
D36EHPM	0.207443	0.22247	0.239583	0.245732	0.235806	0.222867
WT	0.247833	0.212763	0.217322	0.223359	0.21401	0.207322

## Sheet: Fig. 2D
	Amino acid
CK	0.004969	0.004216	0.004548	0.004625	0.004136	0.004427
D36EFLC	0.006245	0.005903	0.005981	0.006162	0.005874	0.006225
D36E	0.005341	0.005347	0.005343	0.005488	0.005158	0.005005
D36EHPM	0.00663	0.00576	0.005488	0.005681	0.005695	0.005525
WT	0.005765	0.005018	0.00592	0.005596	0.005396	0.005902

## Sheet: Fig. 2E
	CK						D36EFLC						D36E						D36EHPM						WT
Arachidic acid	-1.24723	-1.09005	-1.39685	-1.03976	-1.37566	-1.22677	0.15398	0.636577	0.373115	0.635786	0.500029	0.538308	-0.15069	-0.14621	-0.33694	-0.21122	-0.08378	-0.46979	0.10481	-0.05359	-0.29269	-0.06439	-0.11446	-0.21852	0.61772	0.274279	0.354452	0.434487	0.650156	0.468786
caprylic acid	-1.11749	-0.88491	-1.05697	-1.05662	-1.02415	-1.07763	-0.31211	0.210843	0.27035	0.200038	0.173398	0.435893	0.518124	0.519208	0.366886	0.378505	0.309209	0.596432	-0.61595	-0.18978	-0.37506	-0.06606	-0.33012	-0.22725	-0.16748	0.36715	0.440174	0.178402	0.30959	0.325969
D-Glyceric acid	-0.58189	-0.30044	-0.25202	-0.1705	-0.08047	-0.04708	-0.40449	0.195796	0.013986	0.05891	0.011927	-0.24595	0.273127	0.015844	0.040963	0.153894	0.076919	0.080995	0.114004	-0.11094	-0.01609	-0.14655	-0.29003	-0.08646	0.361271	0.272448	0.209735	0.219924	0.217914	-0.05296
Elaidic acid	-0.85437	-0.82594	-0.62214	-0.71878	-0.99987	-0.53444	0.713752	0.291679	0.594133	0.417927	0.393082	0.419352	-0.26286	-0.01364	-0.11678	0.006734	-0.11663	0.049929	0.177255	-0.31833	0.039889	-0.01487	-0.27545	-0.13838	0.403576	0.181296	0.217213	0.02695	0.086058	-0.02689
lipoic acid	-0.56365	-0.62375	-0.45314	-0.60278	-0.43206	-0.25777	0.153689	0.208425	0.18394	0.340741	0.209663	0.465385	-0.21461	-0.45952	-0.34559	-0.35509	-0.33583	-0.12194	-0.17181	0.432735	0.223317	0.278263	0.522469	0.357884	0.094875	0.012507	0.147557	0.250984	0.013676	-0.13297
Myristic Acid	-0.45069	-0.81917	-0.8926	0.233183	-0.6563	0.089999	-1.38736	-1.64692	-1.2473	-1.20822	-1.22877	-1.20431	-0.84276	-0.74824	-1.28966	-0.79153	-0.65393	-0.24438	-0.07022	0.281565	1.04402	0.963983	0.932351	0.259713	0.50718	0.805862	0.675977	0.6992	0.958357	0.707339
palmitic acid	-0.18044	-0.5189	-0.1774	-0.4384	-0.30997	-0.33882	-0.09526	0.187609	0.071451	0.206109	0.091057	0.334175	-0.30218	-0.27925	-0.40907	-0.41706	-0.14025	-0.26548	-0.18539	0.203685	0.337991	0.109318	0.427058	0.172924	0.291107	0.188128	0.030139	0.442554	0.062929	0.118221
Pelargonic acid	-0.2922	-0.49794	-0.51574	-0.55409	-0.49333	-0.63546	-0.23322	0.205071	0.301978	0.451713	0.312643	0.350876	-0.38129	-0.00094	0.144686	-0.04965	-0.02261	0.048936	-0.10884	-0.05227	-0.22782	-0.30196	0.097041	-0.19941	-0.06635	0.25928	0.349645	0.442858	0.310177	0.309104
pentadecanoic acid	-0.50315	-0.62097	-0.52789	-0.59808	-0.77382	-0.68047	0.408186	0.146912	0.372732	0.083769	0.209904	0.309739	-0.77025	-0.5351	-0.34294	-0.24292	-0.38546	-0.02478	-0.41069	0.038412	0.032784	0.145856	0.337704	0.310807	-0.00279	0.328579	0.414042	0.339543	0.504438	0.636849
stearic acid	-0.55001	-0.5458	-0.34538	-0.40987	-0.30611	-0.42139	0.261833	-0.00545	0.151642	-0.04797	0.134814	-0.08971	0.187815	-0.03839	0.048807	-0.33087	-0.01809	-0.04982	-0.12177	0.274293	0.398843	0.593617	0.415012	0.387456	0.162149	-0.1183	-0.05999	-0.08146	-0.08173	-0.24651

## Sheet: Fig. 2F
	CK						D36EFLC						D36E						D36EHPM						WT
3-Hydroxynorvaline	-0.87612	-0.57208	-0.39421	-0.53131	-0.47526	-0.42215	-0.15389	5.71e-05	0.094761	0.162707	0.280032	0.293983	-0.58969	-0.15239	-0.05157	-0.35993	-0.12355	-0.03915	0.384299	0.43559	0.200055	0.448077	0.37495	0.224194	0.205928	-0.12323	0.126839	0.158065	0.003694	0.287811
beta-Alanine	-0.26059	-0.39536	-0.50906	-0.49625	-0.45391	-0.42373	-0.00693	0.123109	0.083768	0.278961	-0.00849	0.32003	-0.17572	0.029809	-0.0546	-0.13689	-0.14915	-0.22441	0.327369	0.005827	0.135221	0.255576	-0.12698	0.147963	0.275322	0.045694	0.3104	0.372242	0.081147	-0.04051
cycloleucine	-1.04188	-0.90203	-0.77179	-0.77754	-0.75814	-0.72786	0.612945	0.623146	0.627283	0.508047	0.570225	0.619212	-0.73076	-0.27702	-0.28693	-0.05903	-0.35205	-0.46312	0.120812	0.026338	-0.15225	-0.1463	-0.07916	-0.04297	0.267547	0.052499	0.326875	0.284689	0.232535	0.172432
glutamine	-0.2118	-0.30912	-0.68303	-0.41414	-0.35669	-0.55661	-0.16392	0.402901	0.191808	0.52518	0.327409	0.209417	-0.21874	-0.08772	-0.03273	0.015655	-0.04756	-0.26307	-0.5314	0.092739	-0.07883	0.067937	-0.03592	0.015877	0.367185	0.099213	0.204147	0.278945	0.250377	0.060534
glycine	0.316412	-0.09868	0.085403	0.032306	0.194212	0.178431	-0.55566	-0.30416	-0.09847	-0.11389	-0.10737	-0.049	0.315927	0.075154	0.273079	0.172386	-0.05338	0.417731	-0.19009	-0.00984	-0.10219	0.093329	0.123292	0.149231	-0.16695	-0.2073	-0.17346	-0.29243	-0.18485	-0.18624
N,N-dimethylarginine	-0.51546	-0.3547	-0.06139	-0.15279	-0.29108	-0.08499	-0.01304	0.050458	-0.13891	0.095422	0.015368	-0.67442	0.580286	0.308338	0.142252	0.516559	0.486506	-0.01217	-0.10934	-0.26548	0.033301	-0.31112	-0.0836	-0.0303	-0.13219	0.008929	0.192965	-0.12656	-0.05964	0.203207
oxoproline	0.423992	0.098183	0.18544	0.417338	0.209058	0.127113	0.138508	-0.13415	-0.13031	-0.23234	-0.3142	-0.14617	0.282707	0.050304	-0.07504	0.096414	0.08864	-0.11007	0.374294	0.139039	0.148235	0.070584	0.236988	0.214571	-0.50039	-0.47156	-0.43929	-0.44528	-0.46483	-0.72983

## Sheet: Fig. 3C
CK	D36EFLC	D36E	D36EHPM	WT
0.0439	0.1383	0.1145	0.0817	0.0646
0.0475	0.0595	0.0418	0.0774	0.0622
0.0812	0.0868	0.0783	0.0345	0.0967
0.062	0.124	0.0636	0.01567	0.0716
0.0344	0.1799	0.1587	0.047	0.1062
0.0568	0.1137	0.1171	0.0755	0.0985
0.0192	0.1157	0.1654	0.0669	0.038
0.0606	0.1265	0.1532	0.0945	0.108
0.0476	0.129	0.0826	0.0381	0.0376
0.0248	0.1186	0.1146	0.0968	0.0274
0.063	0.1173	0.1779	0.0713	0.0848
0.0561	0.1309	0.1402	0.065	0.0886
0.0542	0.0692	0.1239	0.0831	0.0688
0.0168	0.1538	0.0907	0.0488	0.0081
0.0052	0.1003	0.124	0.076	0.0587
0.0355	0.0922	0.0793	0.0172	0.0116
0.0523	0.0771	0.0604	0.0617	0.0048
0.0154	0.2302	0.0961	0.0316	0.01021
0.0592	0.0545	0.0719	0.0491	0.0343
0.016	0.0582	0.0563	0.0669	0.065
0.0119	0.035	0.1057	0.056	0.0426
0.0357	0.0832	0.1043	0.0765	0.0275
0.0351	0.0877	0.0427	0.0284	0.0131
0.0269	0.0803	0.0566	0.0919	0.0129
0.0405	0.159	0.0192	0.081	0.025
0.0397	0.0714	0.1458	0.0578	0.069
0.0088	0.0518	0.1482	0.0564	0.0076
0.0646	0.0756	0.167	0.0159	0.0057
0.0423	0.1611	0.0844	0.1018	0.01
0.0156	0.1015	0.1492	0.0552	0.0402
0.0049	0.098	0.0913	0.0718	0.0116
0.034	0.1079	0.021	0.0304	0.0057
0.0254	0.0977	0.0876	0.0604	0.0079
0.0373	0.0662	0.2375	0.0512
	0.1724	0.059	0.0027
	0.0635	0.1122	0.0681
	0.0385	0.0765	0.01
	0.125	0.1492	0.0707
	0.0961	0.0605	0.0392
	0.1023	0.1424	0.0146
	0.1289	0.1294	0.029
	0.1311	0.1032	0.0654
	0.0868	0.077	0.0328
	0.1031	0.1443	0.0566
	0.0677	0.1249	0.045
	0.0545	0.095	0.0506
	0.0915	0.1005	0.0542
	0.0851	0.2314	0.0018
	0.1036	0.1109	0.0501
	0.0876	0.068	0.0295
	0.0287	0.1216	0.0233
	0.0413	0.0902	0.0512
	0.0424	0.1734	0.0496
	0.0644	0.0817
	0.0658	0.0945
	0.0394	0.1739
	0.1258	0.0394
	0.0855	0.0911
	0.0962	0.0934
	0.1183	0.0372
	0.1733	0.1154
	0.1354	0.1235
	0.0668	0.0378
	0.0962	0.1062
	0.055	0.1587
	0.0468	0.1227
	0.1495	0.088
	0.1508	0.0635
	0.1069	0.1234
	0.0767	0.1203
		0.0546

## Sheet: Fig. 3D
CK	D36EFLC	D36E	D36EHPM	WT
0.2	0.8	0.6	0.4	0.2
0.2	0.6	0.8	0.6	0.4
0.2	0.8	1	1	0.2
0.2	0.8	0.8	0.4	0.4
0.8	1	0.8	0.8	0.4
0.6	0.4	0.4	0.4	0.2
0.4	0.8	0.8	0.6	0.6
0.4	0.6	0.6	0.2	0.2
0.6	0.6	0.8	1	1
0.6	0.8	0.8	0.6	0.4
0.2	1	0.8	0.8	0.2
0.2	0.8	0.8	0.4	0.2
0.2	0.8	0.8	0.4	0.2
0.6	0.8	0.8	0.2	0.6
0.6	0.8	0.8	1	0.4
0.6	0.8	0.8	0.8	0.4
0.6	0.8	1	0.4	0.4
0.6	0.6	0.8	0.6	0.2
0	0.8	0.6	0.4	0
0	0.8	0.8	0.4	0

## Sheet: Fig. 3E
CK	D36EFLC	D36E	D36EHPM	WT
8.1451	6.90309	6.91513	8.29345	7.156
7.60752	6.83501	5.9401	7.48898	7.14884
6.85817	6.42772	6.70076	8.37638	6.18646
6.82559	6.73146	6.50714	7.76617	7.03619
8.43832	6.78669	6.17521	7.72949	6.12206
8.11252	7.23444	5.96084	8.46761	6.3349
6.8093	6.20588	6.34809	7.92024	6.45655
6.61382	6.83406	6.92204	7.71641	6.9127
7.79486	7.8212	6.54171	8.39297	6.83398
6.93962	6.08162	6.46565	8.15006	6.71948
7.2247	7.09638	6.38958	7.7212	6.65508
8.23743	6.08852	6.83906	7.57192	6.64792
8.45461	6.44843	6.69385	7.0909	7.4494
6.87446	7.1516	6.01616	8.25198	6.98426
7.52607	6.18517	6.73534	7.28037	6.65508
7.42018	7.01354	7.02577	7.83731	6.40646
8.13695	6.11614	7.20556	7.50557	7.2705
7.27357	6.80739	6.26511	7.67973	6.11838
7.65639	6.56484	6.32043	7.04943	6.72664
6.87446	6.20588	6.29277	8.4877	7.09875

[truncated: 17 more sheets: Fig4A, Fig4B, Fig4C&D, Fig. 4H, Fig. 4I, Fig. 4J, Fig. 4M, Fig. 4N, Fig. 4O, Fig5A, Fig5B, Fig. 5E, Fig. 5F, Fig. 5G, Fig. 5J, Fig. 5K, Fig. 5L]
